# Supplementary material for: Anti-Inflammatory and Antinociceptive Properties of the Quercetin-3-Oleate AV2, a Novel FFAR1 Partial Agonist
Source: Int J Mol Sci. 2024 Oct 30;25(21):11635. doi: 10.3390/ijms252111635 (PMC11546106; doi:10.3390/ijms252111635)
Supplement: Supplementary file 1 [file ijms-25-11635-s001.zip]

Archive with 1 entries (1 files):
- ijms-3256966-supplementary.pdf
